# Supplementary material for: Sulforaphane Ameliorates High-Fat-Diet-Induced Metabolic Abnormalities in Young and Middle-Aged Obese Male Mice
Source: Foods. 2024 Mar 29;13(7):1055. doi: 10.3390/foods13071055 (PMC11012181; doi:10.3390/foods13071055)
Supplement: Supplementary file 1 [file foods-13-01055-s001.zip]

Archive with 1 entries (1 files):
- foods-2925276-supplementary.pptx
